# Supplementary material for: Identification of HK3 as a Potential Key Biomarker in the Progression of Temporomandibular Joint Osteoarthritis via RNA Sequencing
Source: Biology (Basel). 2025 Oct 25;14(11):1492. doi: 10.3390/biology14111492 (PMC12650248; doi:10.3390/biology14111492)
Supplement: Supplementary file 1 [file biology-14-01492-s001.zip]

Archive with 1 entries (1 files):
- biology-3918866-supplementary.pdf
